# Supplementary material for: Metabolic Flux Analysis of Xanthomonas oryzae Treated with Bismerthiazol Revealed Glutathione Oxidoreductase in Glutathione Metabolism Serves as an Effective Target
Source: Int J Mol Sci. 2024 Nov 14;25(22):12236. doi: 10.3390/ijms252212236 (PMC11594844; doi:10.3390/ijms252212236)
Supplement: Supplementary file 1 [file ijms-25-12236-s001.zip]

Archive with 1 entries (1 files):
- ijms-3282234-supplementary.pdf
